# Supplementary material for: Genetic Diversity of the Only Natural Population of Corylus avellana L. in Kazakhstan and Prospects for Its In Vitro Conservation
Source: Biology (Basel). 2025 Oct 23;14(11):1472. doi: 10.3390/biology14111472 (PMC12650229; doi:10.3390/biology14111472)
Supplement: Supplementary file 1 [file biology-14-01472-s001.zip › Table S1.xlsx]

## Sheet: Country of origin of cultivars
№	name_id	Cultivars	Country of origin
1	2	Alcover 236	Spain
2	3	Ametllenca	Spain
3	4	Apegalos	Spain
4	5	Apolda	Uncertain
5	6	Artellet	Spain
6	7	Badem	Turkey
7	8	Barcelona (Castanyera)	Spain
8	9	B-4 Pelargonia	Macedonia
9	10	Bearn	Uncertain
10	11	Bianca	Italy
11	12	Bulgaria XI-8	Bulgaria
12	13	Butler	USA (parent forms Barcelona and Daviano)
13	14	Camponica	Italy
14	15	Casina	Spain
15	16	Catainetto	Unknown
16	17	Closca molla	Spain
17	18	Comen	Greece
18	19	Comun aleva	Spain
19	20	Comun alava	Unknown
20	21	Contorta	United Kingdom
21	22	Cosford	United Kingdom
22	23	Culplà	Spain
23	24	Da Viega	Portugal
24	25	Daviana	United Kingdom
25	26	Del Rosso 283N	Unknown
26	27	Dell'Orto	Unknown
27	28	Emperatrice Eugenie	United Kingdom
28	29	Ennis	USA
29	30	Extra Ghiagli	Greese
30	31	Fercoril-Corabel	France
31	32	Fructo rubro	Uncertain
32	33	Ganja	Azerbaijan
33	34	Gasaway	USA
34	35	Ghirara	Italy
35	36	Gianchetta	Unknown
36	37	Giresun 54.021	Turkey
37	38	Gironell (Grossal)	Spain
38	103	Gironenc (Vermellet)	Spain
39	39	Grifoll	Spain
40	40	Gunslebener Zellernuss	Germany
41	41	Heynick's Zellernuss	Uncertain
42	42	Ince kara	Turkey
43	43	Iannusa Racinante	Italy
44	44	Imperiale di Trebisonda	Turkey
45	45	Jann's	Uncertain
46	46	Lluenta	Spain
47	47	Lunga di Spagna	United Kingdom
48	48	Kalinkara	Turkey
49	49	Martorella	Spain
50	50	Masucca	Unknown
51	51	Menoia	Unknown
52	52	Meraviglia di Bollwiller	Germany or France
53	53	Morell	Spain
54	54	Mortarella	Italy
55	55	Napoletana	Italy
56	56	Napoletanedda	Italy
57	57	Negret	Spain
58	58	Negret capellut	Spain
59	59	Negret garrofì	Spain
60	60	Negret primerenc	Spain
61	61	Negret primerenc cort	Spain
62	62	Nocchione	Italy
63	63	Nocciolino di San Grato	Italy
64	64	Nocello_Noscello	Unknown
65	65	Nociara	Italy
66	66	Palaz	Turkey
67	67	Pallagrossa	Uncertain
68	68	Pauetet	Spain
69	69	Payrone	Uncertain
70	70	Pere Mas	Spain
71	71	Pinyolenc	Spain
72	72	Planeta	Spain
73	73	Punxenc	Spain
74	74	Queixal de Llop	Spain
75	75	Queixal de Ruc	Spain
76	76	Ratllada	Spain
77	77	Ratolì	Spain
78	78	Riccia di Talanico	Italy
79	79	Ribet	Spain
80	80	Ros	Spain
81	81	Rosset	Spain
82	82	Royal	USA (parents form Barcelona and Cosford)
83	83	S. Maria del Gesù 101N	Italy
84	84	San Giovanni VK24	Italy
85	85	San Giovanni 128N	Italy
86	86	Sant Jaume	Spain
87	87	Sant Joan	Spain
88	88	Sant Pere	Spain
89	89	Segorbe	France
90	90	Sivri	Turkey
91	91	Sivri A	Turkey
92	92	Sivri Ghiaghli	Greece
93	93	Sodlinger	Uncertain
94	94	Tombul	Turkey
95	95	Tombul Ghiaghli	Greece
96	96	Tonda bianca	Italy
97	97	Tonda di Giffoni	Italy
98	98	Tonda Gentile Langhe	Italy
99	99	Tonda Gentile Romana	Italy
100	100	Tonda rossa	Italy
101	101	Trenet	Spain
102	102	Trietta	Unknown
103	103	Vermellet (Gironenc)	Spain
104	104	Vimbodì	Uncertain
105	105	Willamette	USA (parents form Montebello’ и ‘Compton)

## Sheet: 165_Hazelnut data
No	Name_id	Cultivar	Country of origin	CAT22	CAT22	CAT19	CAT19	CAT10	CAT10	BO20	BO20	CAT13	CAT13	CAT28	CAT28	CAT21	CAT21	CAT15	CAT15	BO28	BO28	CAT11	CAT11
1	01_KAZH	Wild hazelnut	Kazakhstan	116	116	113	115	192	196	275	275	114	124	122	124	177	179	203	203	269	277	152	162
2	02_KAZH	Wild hazelnut	Kazakhstan	116	120	127	127	180	196	275	285	116	122	124	132	165	177	191	203	257	277	152	162
3	03_KAZH	Wild hazelnut	Kazakhstan	116	120	117	127	196	198	275	285	116	116	124	132	165	179	189	203	257	257	152	166
4	04_KAZH	Wild hazelnut	Kazakhstan	116	124	127	129	180	196	275	285	116	128	120	122	177	181	185	189	277	277	158	158
5	05_KAZH	Wild hazelnut	Kazakhstan	118	118	115	129	192	196	275	285	116	122	120	132	165	171	203	211	277	277	162	162
6	06_KAZH	Wild hazelnut	Kazakhstan	120	124	129	129	182	192	285	285	122	124	120	120	165	177	185	189	255	255	156	162
7	07_KAZH	Wild hazelnut	Kazakhstan	118	120	127	129	180	180	275	285	116	132	122	124	165	179	191	203	255	277	168	168
8	08_KAZH	Wild hazelnut	Kazakhstan	116	120	127	129	180	196	267	285	116	116	122	124	171	175	191	197	257	257	162	162
9	09_KAZH	Wild hazelnut	Kazakhstan	120	124	115	127	180	190	267	267	116	122	122	124	171	179	189	203	257	277	146	168
10	10_KAZH	Wild hazelnut	Kazakhstan	118	122	115	127	180	190	267	267	116	122	122	124	171	177	189	203	255	277	146	168
11	11_KAZH	Wild hazelnut	Kazakhstan	116	120	127	129	180	180	267	275	116	122	124	124	177	179	197	203	277	277	146	152
12	12_KAZH	Wild hazelnut	Kazakhstan	120	124	115	127	180	190	267	267	116	122	122	124	177	179	189	203	257	277	146	168
13	13_KAZH	Wild hazelnut	Kazakhstan	116	124	113	129	182	192	275	279	116	124	124	132	165	175	187	187	255	255	146	164
14	14_KAZH	Wild hazelnut	Kazakhstan	116	120	113	129	180	196	267	287	116	116	122	122	175	181	185	197	255	257	162	162
15	15_KAZH	Wild hazelnut	Kazakhstan	116	120	115	127	192	192	285	287	122	124	124	124	171	181	191	203	255	277	162	162
16	16_KAZH	Wild hazelnut	Kazakhstan	116	122	115	127	180	190	267	275	116	124	122	124	165	175	191	211	255	255	162	166
17	17_KAZH	Wild hazelnut	Kazakhstan	116	120	127	127	196	196	285	287	116	134	122	122	177	181	189	203	255	267	146	162
18	18_KAZH	Wild hazelnut	Kazakhstan	120	120	129	129	180	192	285	285	116	134	122	124	179	181	185	189	255	277	162	162
19	19_KAZH	Wild hazelnut	Kazakhstan	124	124	129	129	180	192	285	289	116	116	122	124	171	175	185	191	255	277	166	166
20	20_KAZH	Wild hazelnut	Kazakhstan	116	120	123	129	192	196	275	283	116	116	120	122	171	181	185	189	277	277	158	162
21	21_KAZH	Wild hazelnut	Kazakhstan	116	124	115	123	192	196	285	285	116	116	122	124	175	181	185	191	277	277	158	162
22	22_KAZH	Wild hazelnut	Kazakhstan	116	120	123	127	192	196	285	289	134	134	122	132	165	181	185	189	-9	-9	146	162
23	23_KAZH	Wild hazelnut	Kazakhstan	116	120	115	129	192	192	267	285	116	116	124	124	171	175	191	203	277	277	162	166
24	24_KAZH	Wild hazelnut	Kazakhstan	116	120	115	123	192	192	275	285	114	116	124	124	175	179	185	203	277	277	162	166
25	25_KAZH	Wild hazelnut	Kazakhstan	116	120	123	129	180	196	285	285	116	116	122	129	171	179	203	203	277	277	162	162
26	26_KAZH	Wild hazelnut	Kazakhstan	120	120	115	129	190	192	285	285	122	130	122	124	165	171	203	203	277	277	166	166
27	27_KAZH	Wild hazelnut	Kazakhstan	116	122	123	129	180	182	275	285	114	116	120	122	179	179	185	185	277	277	162	168
28	28_KAZH	Wild hazelnut	Kazakhstan	116	116	129	129	180	192	285	285	116	124	122	122	177	179	189	203	277	277	162	162
29	29_KAZH	Wild hazelnut	Kazakhstan	116	120	115	123	180	192	285	285	116	122	122	122	175	179	203	203	277	277	162	168
30	30_KAZH	Wild hazelnut	Kazakhstan	116	116	123	129	180	190	285	285	116	116	122	122	179	181	185	185	257	267	152	158
31	31_KAZH	Wild hazelnut	Kazakhstan	120	122	113	127	180	196	275	289	114	134	129	136	173	181	189	203	255	255	162	162
32	32_KAZH	Wild hazelnut	Kazakhstan	116	120	113	123	180	180	267	285	116	116	122	122	179	179	203	203	257	277	162	162
33	33_KAZH	Wild hazelnut	Kazakhstan	116	116	127	129	190	190	275	285	128	128	122	124	165	171	185	211	257	269	168	168
34	34_KAZH	Wild hazelnut	Kazakhstan	116	120	113	125	192	196	289	289	116	128	129	134	181	181	189	203	277	277	162	166
35	35_KAZH	Wild hazelnut	Kazakhstan	116	120	123	123	180	196	285	285	116	122	122	134	179	179	203	203	257	277	162	166
36	36_KAZH	Wild hazelnut	Kazakhstan	116	120	113	129	190	196	275	275	128	134	122	124	171	171	203	211	257	277	168	168
37	37_KAZH	Wild hazelnut	Kazakhstan	118	124	113	127	192	196	285	285	128	134	122	124	165	177	203	203	277	277	162	162
38	38_KAZH	Wild hazelnut	Kazakhstan	120	120	113	127	190	196	275	285	114	134	122	140	171	175	187	203	277	277	166	166
39	39_KAZH	Wild hazelnut	Kazakhstan	116	120	113	115	180	190	285	285	116	122	122	124	181	181	203	203	277	277	162	162
40	40_KAZH	Wild hazelnut	Kazakhstan	120	122	113	123	180	196	275	285	114	128	124	136	171	173	203	203	257	277	152	168
41	41_KAZH	Wild hazelnut	Kazakhstan	120	120	113	123	180	196	275	285	114	128	124	124	171	173	203	203	277	277	152	168
42	42_KAZH	Wild hazelnut	Kazakhstan	116	120	123	125	180	190	285	285	116	128	122	124	165	171	185	197	257	277	162	162
43	43_KAZH	Wild hazelnut	Kazakhstan	116	122	127	127	196	196	275	275	114	116	122	132	165	171	191	203	257	277	162	162
44	44_KAZH	Wild hazelnut	Kazakhstan	120	120	113	123	190	192	275	285	114	122	124	134	171	173	189	189	277	277	162	162
45	45_KAZH	Wild hazelnut	Kazakhstan	116	120	113	123	190	198	285	285	122	128	132	134	171	171	191	203	257	277	162	164
46	46_KAZH	Wild hazelnut	Kazakhstan	116	120	115	127	190	190	275	275	114	124	122	129	165	171	191	203	255	257	168	168
47	47_KAZH	Wild hazelnut	Kazakhstan	116	122	113	123	196	196	285	285	-9	-9	-9	-9	173	177	189	189	255	277	162	168
48	48_KAZH	Wild hazelnut	Kazakhstan	120	120	113	127	190	196	285	285	116	116	120	122	165	179	203	203	277	277	168	168
49	49_KAZH	Wild hazelnut	Kazakhstan	120	120	113	123	180	190	267	285	116	134	120	122	177	181	203	203	277	277	158	168
50	50_KAZH	Wild hazelnut	Kazakhstan	120	120	113	123	180	196	285	285	116	116	120	136	165	171	203	203	257	277	162	168
51	51_KAZH	Wild hazelnut	Kazakhstan	120	120	113	115	180	190	279	283	116	122	122	124	177	179	191	211	257	277	162	168
52	52_KAZH	Wild hazelnut	Kazakhstan	116	116	123	129	180	192	275	285	116	128	120	122	177	179	203	211	257	257	168	168
53	53_KAZH	Wild hazelnut	Kazakhstan	116	120	123	123	180	190	275	275	116	134	122	122	165	171	203	203	257	257	168	168
54	54_KAZH	Wild hazelnut	Kazakhstan	116	116	123	127	180	190	275	285	116	128	120	122	165	171	189	203	257	267	168	168
55	55_KAZH	Wild hazelnut	Kazakhstan	116	116	123	127	180	190	275	285	116	128	120	122	171	177	189	203	257	267	162	162
56	56_KAZH	Wild hazelnut	Kazakhstan	116	122	127	129	180	190	275	289	116	122	122	124	171	179	187	203	255	255	152	168
57	57_KAZH	Wild hazelnut	Kazakhstan	116	122	127	129	180	190	275	275	116	122	122	124	171	179	187	203	255	255	152	168
58	58_KAZH	Wild hazelnut	Kazakhstan	118	120	115	123	180	196	275	285	122	124	124	132	171	181	189	211	257	277	162	166
59	59_KAZH	Wild hazelnut	Kazakhstan	118	120	123	127	180	190	267	275	122	130	122	124	171	181	203	211	265	265	162	162
60	60_KAZH	Wild hazelnut	Kazakhstan	118	120	123	127	180	190	267	275	122	130	122	124	181	181	203	211	265	265	162	162
61	2	Alcover 236	Spain	116	128	123	125	192	192	285	285	130	130	136	136	179	185	191	191	257	257	158	164
62	3	Ametllenca	Spain	116	122	123	125	182	192	285	285	116	130	124	128	161	173	189	197	263	269	158	158
63	4	Apegalos	Spain	128	128	123	123	192	196	285	285	130	130	114	136	179	185	189	191	255	263	158	166
64	5	Apolda	Uncertain	108	128	115	127	186	196	279	281	126	130	124	145	179	179	191	197	267	269	154	166
65	6	Artellet	Spain	108	116	125	125	182	192	287	287	126	130	124	136	179	185	189	197	257	257	158	166
66	7	Badem	Turkey	120	128	123	129	186	192	281	285	122	130	118	124	175	179	189	191	263	263	154	164
67	8	Barcelona (Castanyera)	Spain	108	122	123	125	182	192	279	285	116	130	114	136	161	185	189	191	255	263	158	158
68	9	B-4 Pelargonia	Macedonia	108	120	125	127	198	198	279	285	130	132	124	136	179	185	189	191	261	269	158	158
69	10	Bearn	Uncertain	108	120	113	115	196	196	279	281	130	130	122	124	179	179	197	197	259	267	154	162
70	11	Bianca	Italy	116	120	123	123	186	192	279	279	116	126	122	124	161	179	185	189	255	263	162	162
71	12	Bulgaria XI-8	Bulgaria	108	120	115	127	190	192	279	285	122	122	124	136	179	179	189	212	263	263	158	158
72	13	Butler	USA (parent forms Barcelona and Daviano)	108	118	115	123	182	196	279	287	116	116	114	136	161	175	191	197	255	271	158	162
73	14	Camponica	Italy	120	128	123	129	182	192	285	285	116	130	114	136	161	179	185	191	263	278	158	168
74	15	Casina	Spain	120	128	125	129	190	192	285	291	130	130	132	136	179	179	189	189	269	278	158	162
75	16	Catainetto	Uncertain	116	122	123	125	196	196	285	287	128	130	122	145	177	179	189	189	257	269	158	158
76	17	Closca molla	Spain	108	116	123	123	192	196	281	285	130	132	124	136	179	185	189	203	257	263	158	166
77	18	Comen	Greece	122	128	115	125	192	196	285	287	130	130	124	136	175	185	191	197	263	263	158	166
78	19	Comun aleva	Spain	108	116	115	129	180	192	287	291	116	130	114	136	177	179	185	189	267	278	158	166
79	20	Comun alava	Unknown	108	116	123	123	192	196	281	285	130	132	124	136	179	185	189	203	257	263	158	166
80	21	Contorta	United Kingdom	116	120	125	129	186	190	281	281	116	116	124	132	177	179	191	197	269	269	148	158
81	22	Cosford	United Kingdom	108	118	115	123	190	196	281	287	116	130	136	147	175	179	189	197	267	271	150	162
82	23	Culplà	Spain	116	128	125	125	192	198	285	285	116	130	126	136	173	185	185	191	257	269	146	158
83	24	Da Viega	Portugal	116	128	115	125	192	196	285	287	116	130	124	136	175	185	189	197	267	269	158	166
84	25	Daviana	United Kingdom	108	118	115	129	186	196	279	287	116	130	136	136	175	179	191	197	271	271	154	162
85	26	Del Rosso 283N	Unknown	108	142	113	129	198	198	275	279	124	130	126	136	171	179	185	189	271	271	158	158
86	27	Dell'Orto	Unknown	108	122	125	129	186	196	281	287	130	130	136	145	179	181	187	189	269	278	158	158
87	28	Emperatrice Eugenie	United Kingdom	108	108	123	127	186	190	287	287	116	130	124	136	179	179	189	191	269	271	150	158
88	29	Ennis	USA	118	122	115	123	186	192	279	287	116	116	136	136	161	175	189	197	255	255	158	158
89	30	Extra Ghiagli	Greese	108	120	123	125	190	198	279	285	122	122	118	122	171	185	189	189	263	263	158	164
90	31	Fercoril-Corabel	France	108	122	115	125	182	196	279	287	116	130	114	136	161	175	189	191	263	267	158	162
91	32	Fructo rubro	Uncertain	108	128	127	129	186	198	279	281	130	130	124	136	171	179	189	191	269	269	158	158
92	33	Ganja	Azerbaijan	108	120	121	127	192	200	279	279	124	130	122	136	171	171	189	189	263	278	146	158
93	34	Gasaway	USA	116	122	127	129	180	190	287	287	114	126	124	130	177	177	185	197	257	278	148	166
94	35	Ghirara	Italy	120	128	123	129	192	196	279	285	116	130	114	114	179	185	187	187	257	263	148	158
95	36	Gianchetta	Unknown	108	120	123	129	186	190	279	285	130	130	122	136	179	181	187	189	267	267	154	168
96	37	Giresun 54.021	Turkey	108	116	125	131	186	196	279	287	122	134	122	122	171	175	189	189	263	267	158	158
97	38	Gironell (Grossal)	Spain	116	122	123	125	182	186	285	293	116	130	114	122	161	185	191	191	255	263	158	164
98	103	Gironenc (Vermellet)	Spain	122	128	123	125	182	190	285	285	122	130	114	122	179	185	187	191	259	263	158	166
99	39	Grifoll	Spain	124	128	125	133	182	186	275	285	122	130	122	124	173	179	191	197	257	269	158	162
100	40	Gunslebener Zellernuss	Germany	120	120	125	129	182	190	285	287	116	132	114	124	161	177	185	189	263	263	158	166
101	41	Heynick's Zellernuss	Uncertain	116	120	123	129	190	196	277	285	114	124	130	132	177	179	189	212	257	257	146	166
102	42	Ince kara	Turkey	116	128	123	127	186	198	279	281	130	134	122	136	171	175	189	191	263	267	152	158
103	43	Iannusa Racinante	Italy	120	122	123	123	182	192	285	287	116	130	114	147	179	185	185	191	255	257	148	158
104	44	Imperiale di Trebisonda	Turkey	116	128	123	123	188	192	279	279	122	130	122	132	171	187	185	189	263	269	158	160
105	45	Jann's	Uncertain	128	130	125	127	186	196	275	279	122	130	122	124	171	181	185	189	263	269	154	154
106	46	Lluenta	Spain	122	128	123	123	190	192	285	285	122	130	122	136	179	185	191	191	257	259	158	158
107	47	Lunga di Spagna	United Kingdom	108	116	115	127	186	190	281	287	130	130	124	132	179	179	191	197	255	269	158	166
108	48	Kalinkara	Turkey	116	128	123	127	186	198	279	281	122	134	122	130	171	175	189	189	263	267	152	158
109	49	Martorella	Spain	116	124	123	133	186	196	285	287	122	130	122	124	173	181	187	197	257	257	158	160
110	50	Masucca	Unknown	108	122	125	129	186	196	281	287	130	130	136	145	179	181	187	189	269	278	158	158
111	51	Menoia	Unknown	116	128	123	127	196	198	281	285	128	130	122	136	171	177	189	189	257	269	158	158
112	52	Meraviglia di Bollwiller	Germany or France	120	120	129	129	190	190	277	287	124	132	124	132	173	177	189	203	257	265	146	162
113	53	Morell	Spain	108	120	115	125	186	190	285	285	130	130	124	124	165	185	191	191	257	263	160	164
114	54	Mortarella	Italy	108	116	123	123	182	192	285	287	116	130	114	136	161	185	185	189	263	288	158	164
115	55	Napoletana	Italy	116	128	123	125	182	182	285	287	126	130	114	134	171	185	185	201	255	280	146	158
116	56	Napoletanedda	Italy	116	128	123	127	182	192	285	285	116	130	114	114	161	173	185	191	261	263	158	158
117	57	Negret	Spain	116	128	123	125	192	196	275	285	130	134	122	136	179	185	191	191	257	269	158	160
118	58	Negret capellut	Spain	116	128	115	125	186	196	285	287	130	130	124	124	175	185	191	191	269	269	158	166
119	59	Negret garrofì	Spain	116	122	123	125	182	192	279	285	116	130	114	128	161	185	189	197	255	263	158	158
120	60	Negret primerenc	Spain	116	128	123	125	192	196	275	285	130	134	122	136	179	185	191	191	257	269	158	160
121	61	Negret primerenc cort	Spain	108	128	123	125	190	192	279	285	130	130	132	136	179	185	187	191	257	263	158	164
122	62	Nocchione	Italy	122	128	123	123	182	192	279	285	116	130	114	124	161	185	185	191	255	263	158	158
123	63	Nocciolino di San Grato	Italy	116	128	115	123	190	192	281	285	124	130	136	136	183	185	191	203	257	257	160	164
124	64	Nocello_Noscello	Unknown	108	118	125	129	190	192	275	285	107	130	124	136	179	179	189	197	269	269	158	164
125	65	Nociara	Italy	120	122	123	123	192	192	279	287	116	126	124	134	161	161	185	191	255	263	158	158
126	66	Palaz	Turkey	120	128	123	127	192	198	259	279	122	130	130	136	171	185	189	191	263	263	158	158
127	67	Pallagrossa	Uncertain	108	120	123	129	190	196	277	289	132	132	130	132	177	179	189	189	257	257	146	166
128	68	Pauetet	Spain	116	128	123	125	182	196	285	287	130	134	122	136	179	179	189	191	257	257	158	160
129	69	Payrone	Uncertain	116	128	125	127	192	196	285	287	116	130	124	136	177	179	185	189	269	278	158	168
130	70	Pere Mas	Spain	122	128	115	125	182	192	279	285	116	130	130	136	175	185	189	191	255	269	158	162
131	71	Pinyolenc	Spain	122	128	123	125	190	192	277	285	122	130	132	136	179	179	187	189	259	263	164	166
132	72	Planeta	Spain	108	116	123	123	192	194	277	285	116	130	114	124	161	185	189	191	257	263	158	164
133	73	Punxenc	Spain	122	128	115	125	182	192	279	285	116	130	130	136	175	185	189	191	255	269	158	162
134	74	Queixal de Llop	Spain	120	128	123	125	186	196	275	285	130	130	122	124	165	185	191	191	257	263	160	160
135	75	Queixal de Ruc	Spain	116	122	-9	-9	182	190	285	285	116	130	114	132	161	185	187	191	255	263	158	166
136	76	Ratllada	Spain	108	116	125	127	180	192	275	285	116	130	122	124	173	185	189	191	267	269	158	158
137	77	Ratolì	Spain	108	116	125	133	190	192	285	285	126	130	132	136	175	185	187	191	263	269	158	166
138	78	Riccia di Talanico	Italy	120	128	123	123	182	186	285	285	124	130	120	136	171	185	189	199	255	263	158	168
139	79	Ribet	Spain	108	116	115	123	192	196	285	295	122	130	124	136	177	179	187	189	257	263	158	166
140	80	Ros	Spain	108	116	123	123	188	192	273	285	122	130	122	136	165	185	191	191	263	263	148	158
141	81	Rosset	Spain	116	128	123	135	186	196	285	287	122	130	124	136	175	185	187	191	263	263	158	160
142	82	Royal	USA (parents form Barcelona and Cosford)	108	118	123	123	182	190	281	285	116	130	114	147	175	185	191	197	255	271	150	158
143	83	S. Maria del Gesù 101N	Italy	122	128	123	123	182	192	279	285	116	132	114	124	161	185	185	191	255	263	158	158
144	84	San Giovanni VK24	Italy	120	128	117	123	182	186	285	287	126	130	120	136	161	185	191	213	255	263	158	168
145	85	San Giovanni 128N	Italy	120	128	117	123	182	186	285	287	126	130	120	136	161	185	191	211	255	263	158	168
146	86	Sant Jaume	Spain	122	122	123	123	182	192	277	285	130	130	114	136	179	185	189	191	255	259	158	166
147	87	Sant Joan	Spain	122	128	123	123	186	190	277	285	122	130	124	132	179	185	189	191	257	263	158	166
148	88	Sant Pere	Spain	120	128	123	123	182	192	275	285	130	130	120	136	173	185	191	203	257	257	158	160
149	89	Segorbe	France	108	116	115	129	180	192	287	291	116	130	114	136	177	179	185	189	267	278	158	166
150	90	Sivri	Turkey	120	128	119	125	180	198	279	285	122	122	122	132	171	185	191	191	263	269	158	158
151	91	Sivri A	Turkey	120	128	123	125	190	192	281	285	116	130	124	136	179	185	189	189	257	263	158	158
152	92	Sivri Ghiaghli	Greece	120	128	119	127	180	198	279	285	122	130	118	122	171	185	189	201	263	263	158	164
153	93	Sodlinger	Uncertain	122	128	115	127	190	196	281	289	116	130	122	136	179	179	197	203	255	257	162	162
154	94	Tombul	Turkey	120	128	123	127	190	190	285	285	122	130	132	136	171	185	189	201	263	269	158	164
155	95	Tombul Ghiaghli	Greece	120	128	123	127	190	198	285	285	122	130	118	136	171	185	189	189	263	263	158	164
156	96	Tonda bianca	Italy	116	120	123	129	180	182	285	287	116	124	114	120	161	171	185	199	255	278	156	168
157	97	Tonda di Giffoni	Italy	120	128	123	123	182	192	285	287	116	130	120	136	161	185	185	189	263	278	158	158
158	98	Tonda Gentile Langhe	Italy	116	128	115	123	186	192	283	285	130	130	136	154	173	185	187	191	257	263	148	164
159	99	Tonda Gentile Romana	Italy	120	128	123	125	186	190	285	287	124	130	136	145	163	185	189	193	263	269	158	158
160	100	Tonda rossa	Italy	116	116	115	129	180	182	285	285	116	124	114	120	161	177	185	185	269	280	148	148
161	101	Trenet	Spain	108	128	123	125	190	192	279	285	130	130	132	136	179	185	187	191	257	263	158	164
162	102	Trietta	Unknown	128	142	125	129	186	186	279	285	122	130	124	136	171	173	189	191	263	263	158	158
163	103	Vermellet (Gironenc)	Spain	122	128	123	125	182	190	285	285	122	130	114	122	179	185	187	191	259	263	158	166
164	104	Vimbodì	Uncertain	108	128	123	125	182	196	285	285	116	134	114	122	161	179	191	191	257	263	158	160
165	105	Willamette	USA (parents form Montebello’ и ‘Compton)	122	128	123	123	190	192	279	287	116	130	124	147	161	185	191	197	255	271	158	162

## Sheet: AFP
Allele Frequencies by Population for Codominant Data
Data Sheet	GenAlex_data2
Data Title
No. Loci	10
No. Samples	165
No. Pops.	2
Allele Frequencies and Sample Size by Populations
Locus	Allele/n	Wild hazelnut	cultivars
CAT22	N	60	105
	108	0	0.18095
	116	0.375	0.20476
	118	0.06667	0.02857
	120	0.40833	0.16667
	122	0.075	0.12857
	124	0.075	0.00952
	128	0	0.26667
	130	0	0.00476
	142	0	0.00952
CAT19	N	60	104
	113	0.15833	0.00962
	115	0.13333	0.10577
	117	0.00833	0.00962
	119	0	0.00962
	121	0	0.00481
	123	0.225	0.40865
	125	0.01667	0.22115
	127	0.24167	0.09615
	129	0.21667	0.11058
	131	0	0.00481
	133	0	0.01442
	135	0	0.00481
CAT10	N	60	105
	180	0.325	0.0381
	182	0.025	0.15714
	186	0	0.14762
	188	0	0.00952
	190	0.21667	0.1619
	192	0.18333	0.25238
	194	0	0.00476
	196	0.23333	0.15714
	198	0.01667	0.06667
	200	0	0.00476
BO20	N	60	105
	259	0	0.00476
	267	0.125	0
	273	0	0.00476
	275	0.3	0.04286
	277	0	0.03333
	279	0.01667	0.17619
	281	0	0.09048
	283	0.01667	0.00476
	285	0.46667	0.43333
	287	0.025	0.17619
	289	0.05	0.00952
	291	0	0.01429
	293	0	0.00476
	295	0	0.00476
CAT13	N	59	105
	107	0	0.00476
	114	0.08475	0.00952
	116	0.44915	0.2
	122	0.16949	0.12381
	124	0.0678	0.04286
	126	0	0.04286
	128	0.11017	0.00952
	130	0.02542	0.49524
	132	0.00847	0.0381
	134	0.08475	0.03333
CAT28	N	59	105
	114	0	0.13333
	118	0	0.01905
	120	0.10169	0.03333
	122	0.41525	0.1381
	124	0.31356	0.19048
	126	0	0.00952
	128	0	0.00952
	129	0.0339	0
	130	0	0.03333
	132	0.0678	0.07143
	134	0.0339	0.00952
	136	0.02542	0.30476
	140	0.00847	0
	145	0	0.02381
	147	0	0.01905
	154	0	0.00476
CAT21	N	60	105
	161	0	0.11905
	163	0	0.00476
	165	0.15	0.01429
	171	0.25	0.09524
	173	0.04167	0.04762
	175	0.08333	0.08095
	177	0.125	0.06667
	179	0.19167	0.27619
	181	0.15833	0.02381
	183	0	0.00476
	185	0	0.2619
	187	0	0.00476
CAT15	N	60	105
	185	0.125	0.10476
	187	0.04167	0.07619
	189	0.16667	0.32381
	191	0.1	0.31905
	193	0	0.00476
	197	0.03333	0.1
	199	0	0.00952
	201	0	0.01429
	203	0.45833	0.02857
	211	0.075	0.00476
	212	0	0.00952
	213	0	0.00476
BO28	N	59	105
	255	0.17797	0.11905
	257	0.22881	0.19048
	259	0	0.02857
	261	0	0.00952
	263	0	0.31429
	265	0.0339	0.00476
	267	0.0339	0.0619
	269	0.01695	0.1619
	271	0	0.04286
	277	0.50847	0
	278	0	0.05238
	280	0	0.00952
	288	0	0.00476
CAT11	N	60	105
	146	0.05833	0.02857
	148	0	0.0381
	150	0	0.01429
	152	0.075	0.00952
	154	0	0.03333
	156	0.00833	0.00476
	158	0.05	0.52381
	160	0	0.05714
	162	0.44167	0.07143
	164	0.01667	0.07619
	166	0.10833	0.10952
	168	0.24167	0.03333

## Sheet: AGL
Allele Frequencies by Population with Graph over Loci for Codominant Data
Data Sheet	GenAlex_data2
Data Title
No. Loci	10
No. Samples	165
No. Pops.	2
Allele Frequencies by Populations
Locus	Allele	Wild hazelnut	cultivars
CAT22	108	0	0.18095
	116	0.375	0.20476
	118	0.06667	0.02857
	120	0.40833	0.16667
	122	0.075	0.12857
	124	0.075	0.00952
	128	0	0.26667
	130	0	0.00476
	142	0	0.00952
CAT19	113	0.15833	0.00962
	115	0.13333	0.10577
	117	0.00833	0.00962
	119	0	0.00962
	121	0	0.00481
	123	0.225	0.40865
	125	0.01667	0.22115
	127	0.24167	0.09615
	129	0.21667	0.11058
	131	0	0.00481
	133	0	0.01442
	135	0	0.00481
CAT10	180	0.325	0.0381
	182	0.025	0.15714
	186	0	0.14762
	188	0	0.00952
	190	0.21667	0.1619
	192	0.18333	0.25238
	194	0	0.00476
	196	0.23333	0.15714
	198	0.01667	0.06667
	200	0	0.00476
BO20	259	0	0.00476
	267	0.125	0
	273	0	0.00476
	275	0.3	0.04286
	277	0	0.03333
	279	0.01667	0.17619
	281	0	0.09048
	283	0.01667	0.00476
	285	0.46667	0.43333
	287	0.025	0.17619
	289	0.05	0.00952
	291	0	0.01429
	293	0	0.00476
	295	0	0.00476
CAT13	107	0	0.00476
	114	0.08475	0.00952
	116	0.44915	0.2
	122	0.16949	0.12381
	124	0.0678	0.04286
	126	0	0.04286
	128	0.11017	0.00952
	130	0.02542	0.49524
	132	0.00847	0.0381
	134	0.08475	0.03333
CAT28	114	0	0.13333
	118	0	0.01905
	120	0.10169	0.03333
	122	0.41525	0.1381
	124	0.31356	0.19048
	126	0	0.00952
	128	0	0.00952
	129	0.0339	0
	130	0	0.03333
	132	0.0678	0.07143
	134	0.0339	0.00952
	136	0.02542	0.30476
	140	0.00847	0
	145	0	0.02381
	147	0	0.01905
	154	0	0.00476
CAT21	161	0	0.11905
	163	0	0.00476
	165	0.15	0.01429
	171	0.25	0.09524
	173	0.04167	0.04762
	175	0.08333	0.08095
	177	0.125	0.06667
	179	0.19167	0.27619
	181	0.15833	0.02381
	183	0	0.00476
	185	0	0.2619
	187	0	0.00476
CAT15	185	0.125	0.10476
	187	0.04167	0.07619
	189	0.16667	0.32381
	191	0.1	0.31905
	193	0	0.00476
	197	0.03333	0.1
	199	0	0.00952
	201	0	0.01429
	203	0.45833	0.02857
	211	0.075	0.00476
	212	0	0.00952
	213	0	0.00476
BO28	255	0.17797	0.11905
	257	0.22881	0.19048
	259	0	0.02857
	261	0	0.00952
	263	0	0.31429
	265	0.0339	0.00476
	267	0.0339	0.0619
	269	0.01695	0.1619
	271	0	0.04286
	277	0.50847	0
	278	0	0.05238
	280	0	0.00952
	288	0	0.00476
CAT11	146	0.05833	0.02857
	148	0	0.0381
	150	0	0.01429
	152	0.075	0.00952
	154	0	0.03333
	156	0.00833	0.00476
	158	0.05	0.52381
	160	0	0.05714
	162	0.44167	0.07143
	164	0.01667	0.07619
	166	0.10833	0.10952
	168	0.24167	0.03333

## Sheet: AGF
Allele Frequencies with Graphs by Population and Locus for Codominant Data
Data Sheet	GenAlex_data2
Data Title
No. Loci	10
No. Samples	165
No. Pops.	2
Allele Frequencies by Populations For Graph By Locus
Locus	Allele	Wild hazelnut	cultivars
CAT22	108	0	0.18095
	116	0.375	0.20476
	118	0.06667	0.02857
	120	0.40833	0.16667
	122	0.075	0.12857
	124	0.075	0.00952
	128	0	0.26667
	130	0	0.00476
	142	0	0.00952
Locus	Allele	Wild hazelnut	cultivars
CAT19	113	0.15833	0.00962
	115	0.13333	0.10577
	117	0.00833	0.00962
	119	0	0.00962
	121	0	0.00481
	123	0.225	0.40865
	125	0.01667	0.22115
	127	0.24167	0.09615
	129	0.21667	0.11058
	131	0	0.00481
	133	0	0.01442
	135	0	0.00481
Locus	Allele	Wild hazelnut	cultivars
CAT10	180	0.325	0.0381
	182	0.025	0.15714
	186	0	0.14762
	188	0	0.00952
	190	0.21667	0.1619
	192	0.18333	0.25238
	194	0	0.00476
	196	0.23333	0.15714
	198	0.01667	0.06667
	200	0	0.00476
Locus	Allele	Wild hazelnut	cultivars
BO20	259	0	0.00476
	267	0.125	0
	273	0	0.00476
	275	0.3	0.04286
	277	0	0.03333
	279	0.01667	0.17619
	281	0	0.09048
	283	0.01667	0.00476
	285	0.46667	0.43333
	287	0.025	0.17619
	289	0.05	0.00952
	291	0	0.01429
	293	0	0.00476
	295	0	0.00476
Locus	Allele	Wild hazelnut	cultivars
CAT13	107	0	0.00476
	114	0.08475	0.00952
	116	0.44915	0.2
	122	0.16949	0.12381
	124	0.0678	0.04286
	126	0	0.04286
	128	0.11017	0.00952
	130	0.02542	0.49524
	132	0.00847	0.0381
	134	0.08475	0.03333
Locus	Allele	Wild hazelnut	cultivars
CAT28	114	0	0.13333
	118	0	0.01905
	120	0.10169	0.03333
	122	0.41525	0.1381
	124	0.31356	0.19048
	126	0	0.00952
	128	0	0.00952
	129	0.0339	0
	130	0	0.03333
	132	0.0678	0.07143
	134	0.0339	0.00952
	136	0.02542	0.30476
	140	0.00847	0
	145	0	0.02381
	147	0	0.01905
	154	0	0.00476
Locus	Allele	Wild hazelnut	cultivars
CAT21	161	0	0.11905
	163	0	0.00476
	165	0.15	0.01429
	171	0.25	0.09524
	173	0.04167	0.04762
	175	0.08333	0.08095
	177	0.125	0.06667
	179	0.19167	0.27619
	181	0.15833	0.02381
	183	0	0.00476
	185	0	0.2619
	187	0	0.00476
Locus	Allele	Wild hazelnut	cultivars
CAT15	185	0.125	0.10476
	187	0.04167	0.07619
	189	0.16667	0.32381
	191	0.1	0.31905
	193	0	0.00476
	197	0.03333	0.1
	199	0	0.00952
	201	0	0.01429
	203	0.45833	0.02857
	211	0.075	0.00476
	212	0	0.00952
	213	0	0.00476
Locus	Allele	Wild hazelnut	cultivars
BO28	255	0.17797	0.11905
	257	0.22881	0.19048
	259	0	0.02857
	261	0	0.00952
	263	0	0.31429
	265	0.0339	0.00476
	267	0.0339	0.0619
	269	0.01695	0.1619
	271	0	0.04286
	277	0.50847	0
	278	0	0.05238
	280	0	0.00952
	288	0	0.00476
Locus	Allele	Wild hazelnut	cultivars
CAT11	146	0.05833	0.02857
	148	0	0.0381
	150	0	0.01429
	152	0.075	0.00952
	154	0	0.03333
	156	0.00833	0.00476
	158	0.05	0.52381
	160	0	0.05714
	162	0.44167	0.07143
	164	0.01667	0.07619
	166	0.10833	0.10952
	168	0.24167	0.03333

## Sheet: AFL
Allele Frequencies by Locus for Codominant Data
Data Sheet	GenAlex_data2
Data Title
No. Loci	10
No. Samples	165
No. Pops.	2
Allele Frequencies and Sample Size by Locus
Pop	Allele/n	CAT22	CAT19	CAT10	BO20	CAT13	CAT28	CAT21	CAT15	BO28	CAT11
Wild hazelnut	N	60	60	60	60	59	59	60	60	59	60
	107					0
	108	0
	113		0.15833
	114					0.08475	0
	115		0.13333
	116	0.375				0.44915
	117		0.00833
	118	0.06667					0
	119		0
	120	0.40833					0.10169
	121		0
	122	0.075				0.16949	0.41525
	123		0.225
	124	0.075				0.0678	0.31356
	125		0.01667
	126					0	0
	127		0.24167
	128	0				0.11017	0
	129		0.21667				0.0339
	130	0				0.02542	0
	131		0
	132					0.00847	0.0678
	133		0
	134					0.08475	0.0339
	135		0
	136						0.02542
	140						0.00847
	142	0
	145						0
	146										0.05833
	147						0
	148										0
	150										0
	152										0.075
	154						0				0
	156										0.00833
	158										0.05
	160										0
	161							0
	162										0.44167
	163							0
	164										0.01667
	165							0.15
	166										0.10833
	168										0.24167
	171							0.25
	173							0.04167
	175							0.08333
	177							0.125
	179							0.19167
	180			0.325
	181							0.15833
	182			0.025
	183							0
	185							0	0.125
	186			0
	187							0	0.04167
	188			0
	189								0.16667
	190			0.21667
	191								0.1
	192			0.18333
	193								0
	194			0
	196			0.23333
	197								0.03333
	198			0.01667
	199								0
	200			0
	201								0
	203								0.45833
	211								0.075
	212								0
	213								0
	255									0.17797
	257									0.22881
	259				0					0
	261									0
	263									0
	265									0.0339
	267				0.125					0.0339
	269									0.01695
	271									0
	273				0
	275				0.3
	277				0					0.50847
	278									0
	279				0.01667
	280									0
	281				0
	283				0.01667
	285				0.46667
	287				0.025
	288									0
	289				0.05
	291				0
	293				0
	295				0
cultivars	N	105	104	105	105	105	105	105	105	105	105
	107					0.00476
	108	0.18095
	113		0.00962
	114					0.00952	0.13333
	115		0.10577
	116	0.20476				0.2
	117		0.00962
	118	0.02857					0.01905
	119		0.00962
	120	0.16667					0.03333
	121		0.00481
	122	0.12857				0.12381	0.1381
	123		0.40865
	124	0.00952				0.04286	0.19048
	125		0.22115
	126					0.04286	0.00952
	127		0.09615
	128	0.26667				0.00952	0.00952
	129		0.11058				0
	130	0.00476				0.49524	0.03333
	131		0.00481
	132					0.0381	0.07143
	133		0.01442
	134					0.03333	0.00952
	135		0.00481
	136						0.30476
	140						0
	142	0.00952
	145						0.02381
	146										0.02857
	147						0.01905
	148										0.0381
	150										0.01429
	152										0.00952
	154						0.00476				0.03333
	156										0.00476
	158										0.52381
	160										0.05714
	161							0.11905
	162										0.07143
	163							0.00476
	164										0.07619
	165							0.01429
	166										0.10952
	168										0.03333
	171							0.09524
	173							0.04762
	175							0.08095
	177							0.06667
	179							0.27619
	180			0.0381
	181							0.02381
	182			0.15714
	183							0.00476
	185							0.2619	0.10476
	186			0.14762
	187							0.00476	0.07619
	188			0.00952
	189								0.32381
	190			0.1619
	191								0.31905
	192			0.25238
	193								0.00476
	194			0.00476
	196			0.15714
	197								0.1
	198			0.06667
	199								0.00952
	200			0.00476
	201								0.01429
	203								0.02857
	211								0.00476
	212								0.00952
	213								0.00476
	255									0.11905
	257									0.19048
	259				0.00476					0.02857
	261									0.00952
	263									0.31429
	265									0.00476
	267				0					0.0619
	269									0.1619
	271									0.04286
	273				0.00476
	275				0.04286
	277				0.03333					0
	278									0.05238
	279				0.17619
	280									0.00952
	281				0.09048
	283				0.00476
	285				0.43333
	287				0.17619
	288									0.00476
	289				0.00952
	291				0.01429
	293				0.00476
	295				0.00476

## Sheet: HFP
Heterozygosity, Fstatistics and Polymorphism by Population for Codominant Data
Data Sheet	GenAlex_data2
Data Title
No. Loci	10
No. Samples	165
No. Pops.	2
Sample Size, No. Alleles, No. Effective Alleles, Information Index, Observed Heterozygosity, Expected and Unbiased Expected Heterozygosity, and Fixation Index
Pop	Locus	N	Na	Ne	I	Ho	He	uHe	F
Wild hazelnut	CAT22	60	5	3.09544	1.30262	0.7	0.676944	0.682633	-0.0340583
	CAT19	60	7	5.02092	1.67881	0.85	0.800833	0.807563	-0.0613944
	CAT10	60	6	4.14031	1.50769	0.816667	0.758472	0.764846	-0.0767259
	BO20	60	7	3.05732	1.35527	0.566667	0.672917	0.678571	0.157895
	CAT13	59	8	3.81271	1.63791	0.762712	0.737719	0.744024	-0.0338785
	CAT28	59	8	3.46368	1.50675	0.779661	0.71129	0.717369	-0.0961228
	CAT21	60	7	5.84416	1.83902	0.866667	0.828889	0.835854	-0.0455764
	CAT15	60	7	3.67722	1.58645	0.683333	0.728056	0.734174	0.0614269
	BO28	59	6	2.89721	1.28713	0.457627	0.654841	0.660437	0.301163
	CAT11	60	8	3.60902	1.56287	0.516667	0.722917	0.728992	0.285303
cultivars	CAT22	105	9	5.23256	1.7646	0.942857	0.808889	0.812759	-0.16562
	CAT19	104	12	4.0141	1.67777	0.778846	0.750878	0.754506	-0.0372468
	CAT10	105	10	5.98372	1.90657	0.904762	0.83288	0.836865	-0.0863055
	BO20	105	13	3.82547	1.67226	0.771429	0.738594	0.742128	-0.0444554
	CAT13	105	10	3.25702	1.55049	0.761905	0.692971	0.696286	-0.0994764
	CAT28	105	14	5.71688	2.0336	0.914286	0.825079	0.829027	-0.108119
	CAT21	105	12	5.4878	1.93865	0.87619	0.817778	0.821691	-0.0714286
	CAT15	105	12	4.26087	1.71968	0.771429	0.765306	0.768968	-0.008
	BO28	105	12	5.40839	1.93063	0.742857	0.815102	0.819002	0.0886329
	CAT11	105	12	3.27491	1.71244	0.714286	0.694649	0.697972	-0.0282692
Mean and SE over Loci for each Pop
Pop		N	Na	Ne	I	Ho	He	uHe	F
Wild hazelnut	Mean	59.7	6.9	3.8618	1.52645	0.7	0.729288	0.735446	0.0458031
	SE	0.152753	0.314466	0.293913	0.0553451	0.0452866	0.0175714	0.0177141	0.0475046
cultivars	Mean	104.9	11.6	4.64617	1.79067	0.817885	0.774213	0.77792	-0.0560288
	SE	0.1	0.476095	0.326603	0.0483306	0.0260756	0.0168736	0.0169538	0.0216683
Grand Mean and SE over Loci and Pops
		N	Na	Ne	I	Ho	He	uHe	F
Total	Mean	82.3	9.25	4.25399	1.65856	0.758942	0.75175	0.756683	-0.00511285
	SE	5.18556	0.606435	0.231988	0.0468748	0.0288032	0.0129273	0.0128892	0.0279665
F-Statistics and Estimates of Nm over All Pops for each Locus
All Pops.	Locus	Fis	Fit	Fst		Nm
	CAT22	-0.105681	-0.0359712	0.0630466		3.71532
	CAT19	-0.0497093	-0.00712534	0.0405674		5.91259
	CAT10	-0.0817396	-0.0368556	0.0414925		5.77519
	BO20	0.052012	0.0975762	0.0480641		4.95139
	CAT13	-0.0656516	0.0375073	0.0968035		2.33255
	CAT28	-0.102565	-0.0361729	0.060216		3.90172
	CAT21	-0.0584153	-0.0111661	0.0446414		5.35018
	CAT15	0.0258476	0.106276	0.0825621		2.77803
	BO28	0.183312	0.279074	0.117256		1.88208
	CAT11	0.131643	0.243623	0.128957		1.68864
	Mean	-0.00709464	0.0636765	0.0723606		3.82877
	SE	0.0320358	0.0369754	0.0102615		0.510299
Percentage of Polymorphic Loci
Population	%P
Wild hazelnut	1
cultivars	1
Mean	1
SE	0
Na = No. of Different Alleles
Ne = No. of Effective Alleles = 1 / (Sum pi^2)
I = Shannon's Information Index = -1* Sum (pi * Ln (pi))
Ho = Observed Heterozygosity = No. of Hets / N
He = Expected Heterozygosity = 1 - Sum pi^2
uHe = Unbiased Expected Heterozygosity = (2N / (2N-1)) * He
F = Fixation Index = (He - Ho) / He = 1 - (Ho / He)
Where pi is the frequency of the ith allele for the population & Sum pi^2 is the sum of the squared population allele frequencies.
Fis = (Mean He - Mean Ho) / Mean He
Fit = (Ht - Mean Ho) / Ht
Fst = (Ht - Mean He) / Ht
Nm = [(1 / Fst) - 1] / 4
Key: Mean He = Average He across the populations. Mean Ho = Average Ho across the populations.
Ht = Total Expected Heterozygosity = 1 - Sum tpi^2 where tpi is the frequency of the ith allele for the total & Sum tpi^2 is the sum of the squared total allele frequencies.
Tip: Choose the Step by Step option to show Mean He, Mean Ho and Ht values.
Note:
Mean F-Statistics represent arithmetic averages. See G-Statistics for an alternative mean Fst estimate, calculated based on the average Hs and Ht over loci.
